# Supplementary material for: The Effect of SERCA1b Silencing on the Differentiation and Calcium Homeostasis of C2C12 Skeletal Muscle Cells
Source: PLoS One. 2015 Apr 20;10(4):e0123583. doi: 10.1371/journal.pone.0123583 (PMC4404259; doi:10.1371/journal.pone.0123583)
Supplement: S1 Raw Data — Quantification of bands referring to the detected proteins was performed with ImageJ. (XLSX) [file pone.0123583.s003.xlsx]

## Sheet: Munka1
				area	mean	min	max							actin-background	serca-background		serca1b	serca1ab	average				n	SD	SE
		actin C1	1	5270	82.988	4	255	actin background	9	5270	5.265	2	8	77.723	12.05		0.155038	0.117879	0.136458	7.50141	5.7035	6.60245	2	1.27131	0.898954	C1
		actin C3	2	5270	85.801	6	255				5.265			80.536	18.989		0.235783	0.399455	0.317619	11.4082	19.3274	15.3678	2	5.5997	3.95958	C3
		actin C4	3	5270	94.306	4	255				5.265			89.041	14.004		0.157276	0.164618	0.160947	7.6097	7.96493	7.78732	2	0.251189	0.177617	C4
		actin C5	4	5106	90.036	4	255				5.265			84.771	22.402		0.264265	0.344218	0.304241	12.7863	16.6548	14.7205	2	2.73543	1.93424	C5
		actin C6	5	5106	87.179	4	255				5.265			81.914	75.068		0.916425	1.49258	1.2045	44.3406	72.2175	58.2791	2	19.7119	13.9384	C6
		actin C7	6	5106	69.584	4	225				5.265			64.319	54.225		0.843063	1.47317	1.15812	40.7911	71.2786	56.0348	2	21.5579	15.2437	C7
		actin pool	7	5106	69.814	4	222				5.265			64.549	27.367		0.423972	0.5693	0.496636	20.5137	27.5452	24.0294	2	4.97208	3.51579	pool
		actin ntc	8	5106	69.227	4	155				5.265			63.962	120.903		1.89023	2.24333	2.06678	100	100	100	2	0	0	ntc
				area	mean	min	max							serca-background
	serca1b	serca C1	1	5032	20.088	11	31	serca background	9	5032	8.038	11	27	12.05
		serca C3	2	5032	27.027	11	48				8.038			18.989
		serca C4	3	5032	22.042	10	43				8.038			14.004
		serca C5	4	5032	30.44	10	64				8.038			22.402
		serca C6	5	5032	83.106	12	251				8.038			75.068
		serca C7	6	5032	62.263	12	176				8.038			54.225
		serca pool	7	5032	35.405	12	65				8.038			27.367
		serca ntc	8	5032	128.941	13	255				8.038			120.903
														actin-background	serca-background
		actin C1	1	4794	88.125	3	201	actin background	9	4794	3.131	1	5	84.994	10.019
		actin C3	2	4794	89.326	2	255				3.131			86.195	34.431
		actin C4	3	4794	67.231	4	255				3.131			64.1	10.552
		actin C5	4	4794	100.944	3	255				3.131			97.813	33.669
		actin C6	5	4794	68.27	2	118				3.131			65.139	97.225
		actin C7	6	4794	58.447	2	205				3.131			55.316	81.49
		actin pool	7	4794	97.756	3	255				3.131			94.625	53.87
		actin ntc	8	4794	70.845	2	255				3.131			67.714	151.905
														serca-background
	serca 1a	serca C1	1	3930	25.337	14	57	serca background	9	3930	15.318	7	24	10.019
		serca C3	2	3930	49.749	13	88				15.318			34.431
		serca C4	3	3930	25.87	11	46				15.318			10.552
		serca C5	4	3930	48.987	13	96				15.318			33.669
		serca C6	5	3930	112.543	17	233				15.318			97.225
		serca C7	6	3930	96.808	15	219				15.318			81.49
		serca pool	7	3930	69.188	13	136				15.318			53.87
		serca ntc	8	3930	167.223	26	255				15.318			151.905
	1. experiment			area	mean	min	max							X-background			CaN norm to actin		myoD norm to actin		pAKT norm to actin		CSQ norm to actin		STIM1 norm to actin
		actin C1	1	7644	162.244	31	255	actin background	5	3000	15.638	11	26	146.606	1	45.901	0.313091	71.268	0.486119			36.588	0.249567	48.88	0.333411
		actin C5	2	7644	159.105	26	255				15.638			143.467		84.589	0.589606	109.583	0.76382			163.471	1.13943	141.835	0.988625
		actin ntc	3	7644	168.044	33	255				15.638			152.406		104.361	0.684757	124.349	0.815906			172.423	1.13134	131.325	0.861679
		actin ctr	4	7644	202.049	9	255				15.638			186.411		146.474	0.785758	117.099	0.628176			189.771	1.01802	179.945	0.965313
		CaN C1	1	7298	67.575	8	191	CaN background	5	7298	21.674	5	76	45.901	2	33.127	0.478901	68.811	0.994767			21.317	0.308169	22.56	0.326139
		CaN C5	2	7298	106.263	22	230				21.674			84.589		93.385	0.996904	62.199	0.663987			110.955	1.18447	139.299	1.48705
		CaN ntc	3	7298	126.035	27	255				21.674			104.361		86.621	0.955765	50.434	0.556482			116.126	1.28132	156.584	1.72773
		CaN ctr	4	7298	168.148	15	255				21.674			146.474		120.937	1.54958	87.246	1.11789			90.593	1.16078	192.897	2.47161
															3	60.295	0.802596	33.831	0.450329			46.15	0.614309	33.831	0.450329
		MyoD C1	1	8632	145.869	70	247	MyoD background	5	8632	74.601	49	112	71.268		90.109	1.14449	40.68	0.516683			48.625	0.617594	40.68	0.516683
		MyoD C5	2	8632	184.184	84	255				74.601			109.583		92.866	1.80751	36.652	0.713379			102.705	1.99901	36.652	0.713379
		MyoD ntc	3	8632	198.95	83	255				74.601			124.349		100.729	2.07381	26.758	0.550894			109.365	2.25161	26.758	0.550894
		MyoD ctr	4	8632	191.7	70	255				74.601			117.099
															average		0.531529		0.643738				0.390682		0.36996
															average		0.910333		0.648163				0.980498		0.997451
															average		1.14934		0.695256				1.47056		1.10093
															average		1.46972		0.765654				1.4768		1.32927
																c1	21.3028		63.4907				16.8991		25.0822
																c5	40.117		99.7604				77.1554		74.3733
		CSQ C1	1	5977	55.538	18	93	CSQ background	5	5977	18.95	10	29	36.588		ntc	46.5911		106.563				76.6074		64.8233
		CSQ C5	2	5977	182.421	37	255				18.95			163.471		ctr	100		100				100		100
		CSQ ntc	3	5977	191.373	56	255				18.95			172.423
		CSQ ctr	4	5977	208.721	94	255				18.95			189.771		c1	32.5846		129.924				20.8673		24.5351
																c5	67.8297		86.7215				80.2048		111.869
																ntc	65.0306		72.6806				86.7631		129.975
		STIM1 C1	1	4921	100.752	52	156	STIM1 background	5	4921	51.872	24	77	48.88		ctr	100		100				100		100
		STIM1 C5	2	4921	193.707	70	255				51.872			141.835
		STIM1 ntc	3	4921	183.197	65	241				51.872			131.325		c1	54.6089		58.8163				41.5972		33.8779
		STIM1 ctr	4	4921	231.817	152	255				51.872			179.945		c5	77.8714		67.4825				41.8196		38.8696
														0		ntc	122.983		93.1725				135.36		53.6669
	2. experiment													0		ctr	100		100				100		100
		actin C1 diff markerhez	1	3270	81.696	8	255	actin background	5	3270	12.523	7	23	69.173	average	c1	36.1654		84.0769				26.4546		27.8317
		actin C5 diff markerhez	2	3270	106.198	6	255				12.523			93.675	average	c5	61.9394		84.6548				66.3933		75.0373
		actin ntc diff markerhez	3	3270	103.153	6	255				12.523			90.63	average	ntc	78.2017		90.8054				99.577		82.8219
		actin ctr diff markerhez	4	3270	90.568	5	255				12.523			78.045	average	ctr	100		100				100		100
														0	n		3		3				3		3
														0	n		3		3				3		3
		CaN C1	1	4250	52.83	19	255	CaN background	5	4250	19.703	11	34	33.127	n		3		3				3		3
		CaN C5	2	4250	113.088	16	255				19.703			93.385	n		3		3				3		3
		CaN ntc	3	4250	106.324	15	255				19.703			86.621
		CaN ctr	4	4250	140.64	24	255				19.703			120.937	SD		16.9393		39.7732				13.2632		5.24326
														0	SD		19.5543		16.2379				21.336		36.5043
														0	SD		39.8629		17.0649				31.4027		41.2154
		MyoD C1	1	3420	137.629	44	255	MyoD background	5	3420	68.818	23	102	68.811	SD		0		0				0		0
		MyoD C5	2	3420	131.017	45	255				68.818			62.199
		MyoD ntc	3	3420	119.252	44	237				68.818			50.434	SE		9.77993		22.9631				7.65751		3.0272
		MyoD ctr	4	3420	156.064	44	255				68.818			87.246	SE		11.2897		9.37495				12.3183		21.0758
															SE		23.0149		9.85241				18.1303		23.7957
															SE		0		0				0		0
																	21.3028	100	63.4907	100		100	16.8991	100	25.0822	100
																	32.5846	100	129.924	100		100	20.8673	100	24.5351	100
																	54.6089	100	58.8163	100			41.5972	100	33.8779	100
															p		0.00284572		0.526205				0.000656938		1.83591e-05
		CSQ C1	1	2884	36.463	16	77	CSQ background	5	4050	15.146	9	28	21.317
		CSQ C5	2	2884	126.101	18	255				15.146			110.955
		CSQ ntc	3	2884	131.272	13	255				15.146			116.126			40.117	100					77.1554	100	74.3733	100		64.8233	100
		CSQ ctr	4	4050	105.739	13	255				15.146			90.593			67.8297	100					80.2048	100	111.869	100		71.8706	100
														0			77.8714	100					41.8196	100	38.8696	100		53.6669	100
														0			0.0280107						0.0525409		0.301813
		STIM1 C1	1	4440	34.432	12	67	STIM1 background	5	4921	11.872	24	77	22.56
		STIM1 C5	2	4440	151.171	14	192				11.872			139.299
		STIM1 ntc	3	4440	168.456	14	208				11.872			156.584
		STIM1 ctr	4	4440	204.769	59	255				11.872			192.897
	3. experiment
		actin C1	1	2619	78.091	1	255	actin background	5	2619	2.966	1	4	75.125
		actin C5	2	2619	81.699	2	255				2.966			78.733
		actin ntc	3	2619	54.344	3	255				2.966			51.378
		actin ctr	4	2619	51.538	2	255				2.966			48.572			0.152597
																	0.175905
																	0.146716
		CaN C1	1	3045	97.39	65	161	CaN background	7	3045	37.095	65	114	60.295			0.118861
		CaN C5	2	3045	127.204	66	255				37.095			90.109
		CaN ntc	3	3045	129.961	75	255				37.095			92.866
		CaN ctr	4	3045	137.824	75	255				37.095			100.729
		MyoD C1	1	2937	74.512	26	255	MyoD background	5	2937	40.681	26	61	33.831
		MyoD C5	2	2937	81.361	25	255				40.681			40.68			0.23626
		MyoD ntc	3	2937	77.333	25	255				40.681			36.652			0.24625
		MyoD ctr	4	2937	67.439	25	204				40.681			26.758			0.438437
																	0.471335
																	0.236318
		CSQ C1	1	8195	71.26	19	255	CSQ background	5	5952	25.11	16	47	46.15			0.272258
		CSQ C5	2	5952	73.735	20	230				25.11			48.625			0.188018
		CSQ ntc	3	5952	127.815	26	255				25.11			102.705			0.233202
		CSQ ctr	4	5952	134.475	23	255				25.11			109.365
		STIM1 C1	1	1870	20.933	8	40	STIM1 background	5	1870	10.952	6	16	9.981
		STIM1 C5	2	1870	24.992	10	50				10.952			14.04
		STIM1 ntc	3	1870	23.306	11	60				10.952			12.354
		STIM1 ctr	4	1870	23.606	13	61				10.952			12.654
	serca2a experiment
	I	actin C1	1	2619	78.091	1	255	actin background	5	2619	2.966	1	4	75.125
		actin C5	2	2619	81.699	2	255				2.966			78.733	average		0.208391
		actin ntc	3	2619	54.344	3	255				2.966			51.378	average		0.231471
		actin ctr	4	2619	55.538	2	255				2.966			52.572	average		0.257724
															average		0.274466
		SERCA2a C1	1	2580	23.157	2	65		5	2580	5.408	2	10	17.749
		SERCA2a C5	2	2580	24.796	2	64				5.408			19.388		c1	55.5978
		SERCA2a ntc	3	2580	27.934	3	69				5.408			22.526		c5	64.0901
		SERCA2a ctr	4	2580	30.187	3	88				5.408			24.779		ntc	53.4552
																ctr	100
	II	actin C1	1	3689	61.909	1	227		5	3689	1.685	0	3	60.224
		actin C5	2	3689	70.671	2	255				1.685			68.986		c1	86.0798
		actin ntc	3	3689	89.937	2	255				1.685			88.252		c5	89.7198
		actin ctr	4	3689	91.723	3	255				1.685			90.038		ntc	159.742
																ctr	100
		SERCA2a C1	1	2580	19.64	2	59		5	2580	5.408	2	10	14.232
		SERCA2a C5	2	2580	24.19	1	66				5.408			18.782		c1	86.101
		SERCA2a ntc	3	2580	22.001	1	48				5.408			16.593		c5	99.1957
		SERCA2a ctr	4	2580	26.405	3	82				5.408			20.997		ntc	68.5034
																ctr	100
	III	actin C1	1	3689	61.909	1	227		5	3689	1.685	0	3	60.224
		actin C5	2	3689	70.671	2	255				1.685			68.986
		actin ntc	3	3689	89.937	2	255				1.685			88.252
		actin ctr	4	3689	91.723	3	255				1.685			90.038
		SERCA2a C1	1	3164	11.324	1	28		5	2112	2.134	0	4	9.19
		SERCA2a C5	2	2112	14.269	1	26				2.134			12.135	average		75.9262
		SERCA2a ntc	3	2112	15.082	1	26				2.134			12.948	average		84.3352
		SERCA2a ctr	4	2112	12.836	3	73				2.134			10.702	average		93.9002
															average		100
															n		3
															n		3			55.5978	100
															n		3			86.0798	100
															n		3			86.101	100
															SD		17.6049		p	0.0769476
															SD		18.1617
															SD		57.5149
															SD		0
															SE		10.1642
															SE		10.4856
															SE		33.2062
															SE		0
	PCR																			mcip1.4	MSTN
	1. experiment							GAPDH background						GAPDH-background		I	MCIP1.4 norm to GAPDH		MSTN norm to GAPDH
		GAPDH C1	1	1344	147.077	26	255		4	1628	25.961	41	52	121.116		41.272	0.340764	77.382	0.638908	67.7218	67.3917	82.35	100	69.2135	100
		GAPDH C5	2	1344	148.889	27	255				25.961			122.928		60.96	0.4959	147.509	1.19996	98.5528	126.571	53.02	100	61.2114	100
		GAPDH ntc	3	1344	141.01	27	255				25.961			115.049		60.796	0.528436	120.046	1.04343	100	100	73.53	100
								MCIP1.4 background						MCIP1.4-background
		MCIP1.4 C1	1	1275	59.285	0	142		4	1275	18.013	0	54	41.272
		MCIP1.4 C5	2	1275	78.973	0	228				18.013			60.96		II
		MCIP1.4 ntc	3	1275	78.809	0	228				18.013			60.796		19.323	0.219393	49.766	0.565041	43.601	59.6002
																23.486	0.258187	69.229	0.761051	51.3109	80.2753
														MSTN-background		22.946	0.268133	68.698	0.802762	100	100
		MSTN C1	1	1628	123.353	38	253		4	1628	45.971	41	52	77.382
		MSTN C5	2	1628	193.48	43	255				45.971			147.509			0.438785
		MSTN ntc	3	1628	166.017	46	255				45.971			120.046			0.516374
																	0.536266
	2. experiment
														GAPDH-background		III
		GAPDH C1	1	2345	131.375	46	255		4	2345	43.3	34	54	88.075		36.853	0.304279	58.831	0.568872	60.4709
		GAPDH C5	2	2345	134.265	46	255				43.3			90.965		50.803	0.413274	110.427	0.9146	82.1322
		GAPDH ntc	3	2345	128.877	40	255				43.3			85.577		51.179	0.444845	114.916	0.997959	100
														MCIP1.4-background
		MCIP1.4 C1	1	2345	62.623	30	160				43.3			19.323
		MCIP1.4 C5	2	2345	66.786	30	152				43.3			23.486
		MCIP1.4 ntc	3	2345	66.246	27	133				43.3			22.946		average	0.361276		0.59094	57.2646	63.496
																average	0.475183		0.958538	77.3319	103.423
														MSTN-background		average	0.503182		0.948052	100	100
		MSTN C1	1	2345	93.066	33	255				43.3			49.766
		MSTN C5	2	2345	112.529	32	255				43.3			69.229		n	3		3	3	2
		MSTN ntc	3	2345	111.998	33	255				43.3			68.698		n	3		3	3	2
																n	3		3	3	2
	3. experiment													MCIP1.4-background		SD	0.0622735		0.0415855	12.3759	5.50939
		MCIP1.4 C1	1	5029	95.053	61	164				58.2			36.853		SD	0.120683		0.22273	23.984	32.7363
		MCIP1.4 C5	2	5029	109.003	63	195				58.2			50.803		SD	0.132899		0.127862	0	0
		MCIP1.4 ntc	3	5029	109.379	61	203				58.2			51.179		SE	0.0359536		0.0240094	7.14525	3.89573
																SE	0.0696764		0.128593	13.8472	23.1481
														GAPDH-background		SE	0.0767291		0.0738212	0	0
		GAPDH C1	1	1178	137.639	47	255		4	1178	34.222	22	50	103.417		p	0.0461142		0.0100285	0.0250048	0.0129713
		GAPDH C5	2	1178	154.96	48	254				34.222			120.738			0.550468		0.947015
		GAPDH ntc	3	1178	149.373	42	255				34.222			115.151
																	0.340764	0.528436	0.638908	1.04343
														MSTN-background			0.438785	0.536266	0.565041	0.802762
		MSTN C1	1	2325	92.118	22	222		4	2325	33.287	29	40	58.831			0.304279	0.444845	0.568872	0.997959
		MSTN C5	2	2325	143.714	26	254				33.287			110.427
		MSTN ntc	3	2325	148.203	24	254				33.287			114.916			0.4959		1.19996
																	0.516374		0.761051
																	0.413274		0.9146
