# Supplementary material for: The Effect of SERCA1b Silencing on the Differentiation and Calcium Homeostasis of C2C12 Skeletal Muscle Cells
Source: PLoS One. 2015 Apr 20;10(4):e0123583. doi: 10.1371/journal.pone.0123583 (PMC4404259; doi:10.1371/journal.pone.0123583)
Supplement: S2 Raw Data — Ca2+ transients were evoked by repeated KCl-depolarization. To analyze the functional effects of decreased SERCA1b expression, the return of [Ca2+]i to its resting value following the KCl-evoked transients and the maximal transport rate of the Ca2+ pump (PVmax) were compared. To examine the Ca2+ content of the SR Ca2+ store the cells were treated with CPA. (XLSX) [file pone.0123583.s004.xlsx]

## Sheet: Munka1
	1.08917	0.994679
	1.09499						KCl experiment
		C1 serca shRNS clone
		KCl application in n-tyr							1. application							2. application
							10th s after application	30th sec after application								10th s after application	30th sec after application
					resting	basal1	basal2	basal3	max	amplitude	der.max	pump activity	release µM/s		basal1	basal2	basal3	max	amplitude	der.max	pump activity	release
	selection: 90s after application
				1	99.23	97.62	174.54	137.04	571.16	473.54	110.52	80.69	178.96		106.43	183.91	137.5	624.86	518.43	146.29	80.64
				2	96.92	92.06	157.91	143.07	374.66	282.6	182.65	35.19	196.84		132.49	154.33	149.01	401.84	269.35	283.49	95.91
				3	98.08	95.96	146.32	129.83	732.06	636.1	231.35	127.27	303.9		113.44	144.65	138.37	724.07	610.63	509.89	145.5
				4	116.64	118.86	143.68	129.14	1610.63	1491.77	1457	136.28	750.72		114.28	142.51	126.1	1430	1315.72	1445	144.33
				5	142.99	134.98	183.9	172.2	645.99	511.01	240.85	198.81	355.64		121.58	157.82	147.55	723.52	601.94	662.45	246.1
				6	103.35	101.26	129.66	125.21	436.42	335.16	146.62	107.57	225.34		121.37	123.64	117.41	417.15	295.78	223.64	300.92
				7	109.3	113.07	125.64	125.2	832.66	719.59	797.7	260.98	561.56		116.79	118.79	114.14	806.85	690.06	804.99	292.91
				8	122.3	117.73	155.63	139.93	1115.96	998.23	1067.24	163.26	591.59		116.78	147.1	140.2	1200.08	1083.3	1149.63	173.38
				9	104.84	104.79	122.99	117.31	300.23	195.44	119.67	74.25	151.6		98.94	121.25	109.66	305.39	206.45	89.53	105.73
				10	115.77	115.86	163.66	130.77	1153.43	1037.57	541.32	255.64	457.33		110.89	144.26	128.45	1117.42	1006.53	1017.09	236.76
				ave	110.942	109.219	150.393	134.97	777.32	668.101	489.492	143.994	377.348		115.299	143.826	130.839	775.118	659.819	633.2	182.218
				n	10	10	10	10	10	10	10	10	10		10	10	10	10	10	10	10
				SD	14.176	13.2316	20.6044	15.1335	411.145	404.557	470.001	75.9403	204.807		9.10717	19.636	13.8807	371.724	372.224	464.442	81.5666
				SE	4.48286	4.1842	6.5157	4.78563	130.016	127.932	148.627	24.0144	64.7656		2.87994	6.20946	4.38946	117.549	117.708	146.869	25.7936
				p			4.69688e-05	0.000749853
		non-target shRNS
		KCl application in n-tyr							1. application							2. application
							10th s after application	30th sec after application								10th s after application	30th sec after application
					resting	basal1	basal2	basal3	max	amplitude	der.max	pump activity	release µM/s		basal1	basal2	basal3	max	amplitude	der.max	pump activity
	selection: 70s after application			12	104.15	102.99	105.43	105.77	490.99	388	322.93	399.09	367.8		100.94	100.15	98.71	551.35	450.41	392.85	499.41
				13	113.35	109.92	114.73	114.69	389.58	279.66	167.28	250.57	253.3		109.79	110.44	113.75	410.49	300.7	257.2	325.06
				14	122.99	124.8	114.06	110.69	320.5	195.7	191.8		534.21		115.46	110.39	118.06	282.66	167.2	159.81
				15	98.98	100.82	109.5	106.38	1045	944.18	750.49	617.01	812.85		103.29	112.62	109.22	951	847.71	866.45	581.74
				16	90.81	91.75	94.77	92.92	782.4	690.65	563.78	584.6	621.93		96.33	97.32	97.58	948.23	851.9	775.48	595.79
				17	100.28	97.12	111.4	107.7	1334	1236.88	1230.4	428.97	869.8		100.04	112.34	109.91	1533	1432.96	1776	475.8
				18	107.25	108.88	118.64	107.1	1022.85	913.97	734.83	409.92	664.18		113.19	123.21	116.72	1012.78	899.59	905.18	497.19
				19	117.93	119.24	124.88	121.5	1070.89	951.65	1030.4	428.14	701.06		117.02	127.6	120.5	958.04	841.02	625.1	512.54
				20	133.26	129.35	128.26	129.92	754.69	625.34	540.05		716.2		130.81	127.5	126.26	719.15	588.34	589.77
				21	93.27	91.99	101.61	108	676.13	584.14	529.77	510.6	558.8		101	107.39	102.72	842.35	741.35	603.56	724.66
				ave	108.227	107.686	112.328	110.467	788.703	681.017	606.173	453.612	610.013		108.787	112.896	111.343	820.905	712.118	695.14	526.524
				n	10	10	10	10	10	10	10	8	10		10	10	10	10	10	10	8
				SD	13.574	13.2635	10.2176	9.94301	329.732	333.467	343.766	116.17	190.191		10.5506	10.456	9.52261	355.506	359.037	452.44	114.677
				SE	4.29249	4.19429	3.23109	3.14426	104.27	105.452	108.708	41.0723	60.1437		3.33639	3.30647	3.01131	112.421	113.537	143.074	40.5446
				p		0.798759	5.61227e-05	0.000451495		0.938763	0.534276	4.08416e-06	0.0169051
							0.392171	0.602233
		C5 serca shRNS clone
		KCl application in n-tyr							1. application							2. application
							10th s after application	30th sec after application								10th s after application	30th sec after application
					resting	basal1	basal2	basal3	max	amplitude	der.max	pump activity			basal1	basal2	basal3	max	amplitude	der.max	pump activity
	selection: 70s after application
				1	92.96	97.09	102.23	102.11	785.46	688.37	628.97	369.75			100.77	103.2		784.56	683.79	748.9	336.48
				2			93.08	95.56	936.38	936.38	1000.93	391.92			95.88	92.7	95.93	889.77	793.89	884.81	547.56
				3	93.23	96.03	125.42	122.7	1237	1140.97	1037.86	258.98			107.7	137.86	140.37	1092.25	984.55	1185.72	315.2
				4	101.23	100.79	109.76	110.92	1022.57	921.78	1096.81	420.5			108.28	107.72	109.43	983.66	875.38	713.09	413.7
				5	88.88	89.8	97	90.74	1251.01	1161.21	1448.31	446.52			91.7	89.02	93.27	1178.09	1086.39	1173.54	478.6
				6	99.11	101.02	105.65	104.94	874.05	773.03	835.24	417.71			99.82	109.47	100.11	799.99	700.17	713.04	457.38
				7	110.92	112.62	119.49	119.7	996.04	883.42	844.38	377.55			116.06	121.56	119.17	991.95	875.89	1056.72	438.81
				8	94.27	92.81	113.58	108	912.74	819.93	758.24	410.75			104.07	110.55	106.56	994.13	890.06	1052.22	444.55
				9	100.53	98.8	106.25	101.68	1509.24	1410.44	1819.65	363.93			102.38	99.81	100.6	1399.22	1296.84	1630.81	351.94
				10	97.8	94.85	102.93	102.52	815.09	720.24	764.94	371.75			101.84	99.56	106.13	792.41	690.57	829.4	430.67
				ave	97.6589	98.2011	107.539	105.887	1033.96	945.577	1023.53	382.936			102.85	107.145	107.952	990.603	887.753	998.825	421.489
				n	9	9	10	10	10	10	10	10			10	10	9	10	10	10	10
				SD	6.41509	6.51664	9.88138	9.90818	229.792	227.981	362.216	51.1771			6.80402	14.2696	14.4042	194.579	194.639	286.463	70.5388
				SE	2.13836	2.17221	3.12477	3.13324	72.6665	72.0941	114.543	16.1836			2.15162	4.51246	4.8014	61.5313	61.5501	90.5874	22.3063
				p		0.0690338	0.300764	0.315834				1.57362e-07
						0.0373033	1.30023e-05	7.73758e-05				0.102009
							0.0280975	0.0651093
				20141118	CPA application
				C1 serca shRNS clone
				CPA application in 0Ca-tyr
									c1	CPA		nM/s
											resting	CPA integral	basal	max	amp
									1		46.66	8041	48.22	116.13	67.91
									2		57.45	4958.3	55.59	170.46	114.87
									3		78.57	859.22	69.01	110	40.99
									4	not analyzed
									5		77.17	6821	63.59	148.13	84.54
									6		68.52	8502.5	71.77	228.45	156.68
									7		81.18	5772.5	73.94	177.12	103.18
								ave			68.2583	5825.75	63.6867	158.382	94.695
								n			6	6	6	6	6
								SD			13.6828	2774.33	10.0359	43.9037	40.0648
				non-target shRNS				SE			5.58598	1132.62	4.09712	17.9236	16.3564
				CPA application in 0Ca-tyr					ntc
									8		80.98	21203	67.85	127.93	60.08
									9		73.83	18282.8	55.76	104.95	49.19
									10		73.39	15339.2	81.2	218.71	137.51
									11		76.83	11017	65.8	115.56	49.76
									12		73.94	12844.8	71.08	199.15	128.07
								ave			75.794	15737.4	68.338	153.26	84.922
								n			5	5	5	5	5
								SD			3.20319	4097.55	9.19015	51.9287	44.0384
								SE			1.43251	1832.48	4.10996	23.2232	19.6946
								p			0.26287	0.00100469	0.447387	0.863006	0.708892
