# Supplementary material for: The Effect of SERCA1b Silencing on the Differentiation and Calcium Homeostasis of C2C12 Skeletal Muscle Cells
Source: PLoS One. 2015 Apr 20;10(4):e0123583. doi: 10.1371/journal.pone.0123583 (PMC4404259; doi:10.1371/journal.pone.0123583)
Supplement: S3 Raw Data — Cell proliferation was characterized by the increase in the number of myogenic nuclei normalized to the value obtained after 24 hours of culturing. (XLSX) [file pone.0123583.s005.xlsx]

## Sheet: proliferation
Mean / number of nuclei	Oszlopcímkék					SEM / number of nuclei						Normal mean / number of nuclei						Norm. SEM / number of nuclei
Duration of culturing (hour)	K	C1	C5	NT			K	C1	C5	NT		Duration of culturing (hour)	K	C1	C5	NT			K	C1	C5	NT
24	23.7	18.5	26.9	16.2		24	4.27668	5.90527	12.1156	4.59178		24	1	1	1	1		24	0.180451	0.319204	0.450394	0.283443
48	45	27.6	37.7	39.7		48	4.87852	7.52655	12.096	7.9569		48	1.89873	1.49189	1.40149	2.45062		48	0.205845	0.40684	0.449664	0.491167
72	184.5	43.9	71.4	100.2		72	18.8893	12.4806	22.1772	16.2295		72	7.78481	2.37297	2.65428	6.18519		72	0.797017	0.674627	0.82443	1.00182
96	216.7	69	130.3	161.4		96	16.987	19.4491	31.912	27.0248		96	9.14346	3.72973	4.84387	9.96296		96	0.716749	1.0513	1.18632	1.6682
120	208.3	92.5	131.8	137.5		120	26.37	24.2726	34.9837	25.6005		120	8.78903	5	4.89963	8.48765		120	1.11266	1.31203	1.30051	1.58028
144	131	43.8	36.4	94.8		144	39.4702	8.8	7.90316	12.5116		144	5.52743	2.36757	1.35316	5.85185		144	1.66541	0.475676	0.293798	0.772321
168	130.5	24.6	53.6	63.25		168	11.644	2.5807	7.46726	8.96637		168	5.50633	1.32973	1.99257	3.90432		168	0.491309	0.139497	0.277593	0.55348
Deviation / number of nuclei
	K	C1	C5	NT
24	13.5241	18.6741	38.3129	14.5205
48	15.4272	23.801	38.2508	25.1619
72	59.7332	39.4671	70.1304	51.3221
96	53.7175	61.5034	100.915	85.4598
120	83.3894	76.7568	110.628	80.9557
144	88.2581	19.6774	17.672	27.9768
168	23.2881	5.77062	16.6973	17.9327
Amount / number of nuclei
	K	C1	C5	NT
24	10	10	10	10
48	10	10	10	10
72	10	10	10	10
96	10	10	10	10
120	10	10	10	10
144	5	5	5	5
168	4	5	5	4

## Sheet: Cyclosporin Stat
Átlag / Magszám	Oszlopcímkék						Szórás / Magszám	Oszlopcímkék						SEM / Magszám	Oszlopcímkék
Sorcímkék	K	C1	C5	NT	Végösszeg		Sorcímkék	K	C1	C5	NT	Végösszeg		Sorcímkék	K	C1	C5	NT
24	38	30.8	43	48.8	40.15		24	15.6205	11.9457	17.8746	17.0646	16.0009		24	6.9857	5.34228	7.99375	7.63151
48	99.6	71	66.6	116.4	88.4		48	52.2618	15.9844	21.2673	64.8483	45.3146		48	23.3722	7.14843	9.51105	29.001
72	187	132.6	161.2	209.4	172.55		72	98.7826	50.053	86.9207	69.3671	77.7915		72	44.1769	22.3844	38.8721	31.0219
96	212.6	111	134.6	220.6	169.7		96	54.9436	38.9423	49.5308	54.0676	66.9612		96	24.5715	17.4155	22.1508	24.1797
120	127.4	105	129.2	111.6	118.3		120	16.4712	41.7133	27.608	23.3302	28.4588		120	7.36614	18.6548	12.3467	10.4336
Végösszeg	132.92	90.08	106.92	141.36	117.82		Végösszeg	81.9588	48.4647	63.1704	80.6292	71.8546
Átlag / Rel. Magszám	Oszlopcímkék						Szórás / Rel. Magszám	Oszlopcímkék						SEM / Rel. Magszám	Oszlopcímkék
Sorcímkék	K	C1	C5	NT			Sorcímkék	K	C1	C5	NT			Sorcímkék	K	C1	C5	NT
24	1	1	1	1			24	0.411066	0.387848	0.415688	0.349684			24	0.183834	0.173451	0.185901	0.156383
48	2.62105	2.30519	1.54884	2.38525			48	1.37531	0.518973	0.494589	1.32886			48	0.615058	0.232092	0.221187	0.594283
72	4.92105	4.30519	3.74884	4.29098			72	2.59954	1.6251	2.02141	1.42146			72	1.16255	0.726765	0.904002	0.635695
96	5.59474	3.6039	3.13023	4.52049			96	1.44588	1.26436	1.15188	1.10794			96	0.646619	0.565439	0.515136	0.495487
120	3.35263	3.40909	3.00465	2.28689			120	0.433452	1.35433	0.642046	0.478079			120	0.193846	0.605674	0.287132	0.213803
