# Supplementary material for: The Effect of SERCA1b Silencing on the Differentiation and Calcium Homeostasis of C2C12 Skeletal Muscle Cells
Source: PLoS One. 2015 Apr 20;10(4):e0123583. doi: 10.1371/journal.pone.0123583 (PMC4404259; doi:10.1371/journal.pone.0123583)
Supplement: S4 Raw Data — Cultures on the 5th day of differentiation were fixed, and the number of DAPI-stained nuclei were counted manually, the diameter was measured by Image Browser. (XLSX) [file pone.0123583.s006.xlsx]

## Sheet: Munka1
		Morphological examination of myotubes
										representativ: 28
			representativ:12
non-target shRNS c2c12								C1 clone SERCA shRNS c2c12
		number of photo	number of tubes	diameter of tube	number of nuclei			number of photo	number of tube	diameter of tube	number of nuclei
		20131021_01	1	23.3	5	10		20131021_16	1	33.38	5	22
		20131021_02	1	26.46	5	19			2	29.17	4	8
			2	37.36	10				3	30	2
		20131021_03	1	24.38	4	65.5172		20131021_17	1	24.01	3	26.6667
			2	42.68	2				2	24.71	2
		20131021_04	1	28.54	4			20131021_18	1	24.79	6
			2	35.8	6			20131021_19	1	28.9	3
		20131021_05	1	60.14	12			20131021_20	1	16.52	2
			2	38.7	6				2	20.04	3
		20131021_06	1	33.32	7			20131021_21	1	24.63	2
			2	16.88	3				2	27.76	5
			3	21.43	2			20131021_22	1	27.86	2
		20131021_07	1	30.06	7				2	33.7	3
			2	49.22	5				3	25.5	2
		20131021_08	1	19.9	3			20131021_23	1	32.02	5
			2	26	4				2	32.41	3
		20131021_09	1	59.16	13			20131021_24	1	20.49	3
		20131021_10	1	23.65	6			20131021_25	1	23.62	6
			2	36.13	5			20131021_26	1	43.95	5
			3	30.5	2				2	21.44	2
		20131021_11	1	30.84	10			20131021_27	1	35.97	4
			2	17.58	2			20131021_28	1	46.33	4
		20131021_12	1	26.43	10				2	32.83	3
		20131021_13	1	20.26	6				3	15.75	2
			2	28.54	5			20131021_29	1	25.16	5
		20131021_14	1	30.07	6				2	21.71	3
			2	19.28	2			20131021_30	1	41.14	9
		20131021_15	1	27.21	5				2	22.06	4
			2	38.71	9			20131021_31	1	31.69	3
									2	27.95	4
		ave		31.1217	5.72414					28.183	3.63333
		n	29	29	29				30	30	30
		SD		11.0568	3.03429					7.48131	1.63475
		SE		2.0532	0.563453					1.36589	0.298463
		p		0.23278	0.00156017
