# Supplementary material for: The Effect of SERCA1b Silencing on the Differentiation and Calcium Homeostasis of C2C12 Skeletal Muscle Cells
Source: PLoS One. 2015 Apr 20;10(4):e0123583. doi: 10.1371/journal.pone.0123583 (PMC4404259; doi:10.1371/journal.pone.0123583)
Supplement: S5 Raw Data — Six separate wells were used from every single experimental group. (XLSX) [file pone.0123583.s007.xlsx]

## Sheet: PP2B
Plate Identifier :	2014-03-13- fodor
Measurement Date :	2014-03-13
Measurement Time :	15:41:38
	1	2	3	4	5	6	7	8	9	10	11	12
A	0.527	0.495	1.586	1.566	1.603	1.622	1.566	1.623
B	0.386	0.33	1.564	1.514	1.468	1.491	1.491	1.468
C	0.328	0.327	1.369	1.305	1.312	1.372	1.276	1.321
D	0.289	0.252	1.397	1.233	1.22	1.389	1.228	1.345
E	0.297	0.25	1.543	1.455	1.502	1.454
F	0.281	0.249	1.441	1.499	1.482	1.429
G	0.277	0.243	1.319	1.357	1.316	1.305
H	0.287	0.244	1.231	1.289	1.242	1.217
Standards
	0	0.2655
	0.31	0.26
	0.063	0.265
	0.125	0.2735
	0.25	0.2705
	0.5	0.3275
	1	0.358
	2	0.511
samples
8B-D	C2C12 K A	1.59433		from y=ax+b equation of fitting:
9B-D	C2C12 NTC A	1.49933		a (slope)=	0.0537
10B-D	C2C12 C5 A	1.32583		b (intercept)=	0.256
11B-D	C2C12 C1 A	1.302
12B-D	C2C12 K B	1.4885
1E-G	C2C12 NTC B	1.46275
2E-G	C2C12 C5 B	1.32425
3E-G	C2C12 C1 B	1.24475
4E-G						phosphatase			protein sample
				sample	Abs	released (nmol)	protein endconc.µg/µl	conc. ng/100µl	totalvol.		SD	%	SD of %	T-test		T-test
				C2C12 K A	1.59433	24.9224	4	249.224	100		0.0258354	100	1.62045
				C2C12 NTC A	1.49933	23.1533	4	231.533	100		0.0360537	92.9016	2.40465	0.00711402	*
				C2C12 C5 A	1.32583	19.9224	4	199.224	100		0.037754	79.9377	2.84757	5.09924e-06	*	0.000106664	*
				C2C12 C1 A	1.302	19.4786	4	194.786	100		0.0841475	78.1569	6.46294	0.000182774	*	0.00148013	*
				C2C12 K B	1.4885	22.9516	4	229.516	100		0.042681	100	2.86738
				C2C12 NTC B	1.46275	22.4721	4	224.721	100		0.0331499	97.9108	2.26627	0.452166
				C2C12 C5 B	1.32425	19.8929	4	198.929	100		0.0226477	86.6734	1.71023	0.00879989	*	0.000866569	*
				C2C12 C1 B	1.24475	18.4125	4	184.125	100		0.0312237	80.2231	2.50843	0.00400932	*	8.41237e-05	*
